# Supplementary material for: Genome-Wide Association Mapping of Loci Associated with Plant Growth and Forage Production under Salt Stress in Alfalfa (Medicago sativa L.)
Source: Front Plant Sci. 2017 May 24;8:853. doi: 10.3389/fpls.2017.00853 (PMC5442208; doi:10.3389/fpls.2017.00853)
Supplement: Table S1 — The mean SSI values of phenotypic evaluation of traits related to salt stress in the association panel. SSI-LCC, for leaf relative chlorophyll content; SSI-PH, for plant height; SSI-SC, for stomatal conductance; SSI-RWC, SSI for relative water content; SSI-DW, for dry weight. [file Table1.XLSX]

## Sheet: Sheet1
PI	SSI-LCC	SSI-PH	SSI-SC	SSI-RWC	SSI-DW
467967	1.338	1.674	0.748	1.036	7.26
452463	1.228	1.164	1.65	0.957	5.093
467949	1.579	2.162	0.916	0.906	4.694
452482	1.054	1.425	0.853	0.964	3.863
467994	1.221	1.456	2.46	1.007	3.684
467929	1.256	1.076	0.707	1.03	2.997
452438	1.118	1.3	1.2	0.986	2.953
212104	0.706	1.133	0.75	1.172	2.845
468035	1.339	1.187	0.987	1.013	2.7
426208	1.069	1.286	1.188	0.991	2.549
467951	1.165	2.352	1.204	0.965	2.495
467906	0.833	0.89	1.07	0.925	2.303
468042	1.229	1.415	1.031	1.044	2.285
467991	1.21	1.17	2.285	0.974	2.239
426207	1.128	0.99	0.987	1.11	2.134
467942	0.992	1.198	1.335	1.01	1.911
467930	1.061	1.429	0.928	1.036	1.882
467922	1.001	1.968	1.956	1.002	1.872
244674	0.929	1.203	0.987	1.002	1.865
211608	1.531	1.57	2.236	1.083	1.855
467979	1.116	1.617	0.586	1.111	1.797
467912	1.106	1.111	1.245	0.959	1.796
467985	1.175	1.375	0.801	1.078	1.776
452495	1.168	1.828	2.049	0.964	1.76
468019	1.179	1.146	1.923	0.927	1.718
468028	1.027	1.181	1.829	1.049	1.701
467924	1.324	0.939	1.079	0.944	1.675
452476	1.257	1.285	1.48	1.026	1.618
452496	0.832	0.96	0.385	1.022	1.618
467911	1.327	1.291	0.661	0.882	1.613
467893	1.071	1.219	1.182	0.965	1.603
211609	1.135	1.213	1.757	1.078	1.59
468018	1.19	1.334	1.467	0.923	1.526
468009	0.823	1.113	1.194	0.804	1.519
467992	0.981	0.902	0.821	0.984	1.507
467950	0.952	1.109	0.369	1.118	1.506
468006	1.202	1.057	0.722	0.961	1.498
467943	1.325	0.804	0.939	0.991	1.475
467987	1.183	1.043	1.094	0.933	1.473
452444	1.126	2.147	0.772	0.948	1.465
467953	2.182	2.322	3.883	1.083	1.46
405070	0.997	1.245	0.602	1.209	1.456
467963	1.4	1.958	4.004	0.917	1.44
467960	1.059	0.939	1.13	0.935	1.421
467920	1.076	0.961	0.951	1.005	1.402
467888	1.138	1.132	1.57	0.983	1.394
452462	1.002	0.944	3.318	1.008	1.36
452443	0.805	0.811	2.243	1	1.354
452480	1.187	1.289	1.783	0.991	1.326
452491	0.884	1.351	0.811	1.133	1.299
467900	0.932	0.905	2.195	1.017	1.253
467934	1.299	1.335	1.146	1.014	1.228
346817	1.123	1.311	0.513	0.991	1.225
468043	1.08	1.532	0.851	1.053	1.218
467933	0.945	1.002	0.866	1.144	1.216
452477	0.95	1.182	0.978	0.983	1.213
467902	1.136	0.985	0.751	0.983	1.205
468012	1.048	0.869	1.511	0.99	1.199
467928	0.943	0.865	0.385	1.056	1.191
467937	1.048	1.289	0.746	0.993	1.187
467905	0.97	1.06	0.885	1.025	1.177
467958	1.064	1.285	1.034	1.019	1.154
211606	0.702	1.464	1.091	0.986	1.154
467889	1.155	0.869	3.619	0.973	1.14
468007	0.991	0.973	0.363	1.044	1.138
452439	0.827	0.884	0.481	1.15	1.138
467966	1.171	1.228	2.066	1.106	1.134
452499	1.106	1.081	1.203	0.976	1.131
467918	1.138	1.164	0.763	0.866	1.128
452475	1.078	1.374	1.123	1.059	1.119
452440	0.76	0.993	0.195	0.926	1.102
468030	1.002	1.115	0.468	1.118	1.095
467894	1.213	1.029	1.115	0.9	1.089
452493	1.106	1.815	0.954	0.812	1.088
468010	0.933	0.968	0.985	1.015	1.086
467962	1.114	0.971	0.843	1.016	1.078
467969	1.001	0.998	1.233	0.921	1.071
452461	1.127	0.998	0.606	1.036	1.057
467907	1.174	1.06	1.205	0.996	1.055
452472	1.097	1.493	3.562	1.151	1.052
468055	1.056	0.857	0.892	1.002	1.047
467988	1.094	1.272	0.772	0.988	1.044
467936	0.957	0.838	0.594	1.145	1.033
467909	1.188	1.14	1.555	1.073	1.022
468037	1.201	1.006	1.083	0.952	1.011
467895	1.318	0.977	0.979	0.989	1.005
467946	0.979	0.919	0.864	0.869	0.999
452442	0.785	2.142	0.727	1.096	0.996
478779	0.826	1.191	0.319	1.096	0.995
467983	0.935	1.123	1.43	1.018	0.992
468008	1.244	1.203	1.603	1.104	0.978
467954	0.833	1.061	0.731	0.953	0.973
467923	1.029	1.634	2.093	0.91	0.973
467948	1.04	0.881	0.566	0.908	0.954
234481	1.005	0.821	0.591	1.101	0.951
573123	1.232	0.851	2.597	1.003	0.95
467932	1.022	0.962	0.462	1.041	0.944
641418	0.936	0.773	0.27	1.139	0.925
467961	1.262	1.491	1.493	1.057	0.919
467916	0.928	0.821	0.613	0.98	0.917
467968	1.052	1.117	1.122	1.048	0.905
467978	1.001	0.954	0.904	0.926	0.901
468048	1.132	1.047	1.196	0.957	0.896
452479	0.985	0.89	1.581	1.029	0.896
467935	1.003	0.878	0.958	0.861	0.882
452464	1.128	1.038	0.627	0.985	0.877
467891	0.93	1.038	0.899	1.011	0.873
467977	0.987	0.786	0.571	0.979	0.869
502506	1.151	0.921	1.259	0.908	0.868
467940	0.888	0.649	1.445	0.938	0.866
467947	0.943	0.598	1.667	1.008	0.863
467956	0.907	1.033	1.103	1.046	0.862
467898	1.076	1.109	0.88	0.913	0.858
467890	0.927	0.893	1.551	1.116	0.854
467944	1.364	1.486	0.722	0.925	0.851
467999	1.044	0.723	0.806	0.932	0.833
467965	0.907	0.915	1.908	0.94	0.83
178981	0.998	1.475	0.627	0.982	0.828
467897	1.104	1.224	2.167	1.061	0.814
467910	0.881	0.858	0.745	1.019	0.81
468036	1.014	1.026	1.093	1.003	0.808
468017	1.105	0.766	1.285	0.915	0.808
467952	0.675	1.353	0.463	0.76	0.801
467945	1.004	0.835	0.968	1.005	0.796
452445	0.993	1.113	1.004	1.028	0.791
467903	0.9	0.751	1.111	0.932	0.786
467986	0.781	0.661	0.72	0.995	0.774
211610	1.032	1.191	0.868	1.059	0.773
468011	1.051	0.818	0.493	1.1	0.771
452500	1.141	0.686	0.918	0.889	0.767
468005	0.938	0.71	0.953	1.062	0.739
467899	1.045	0.789	0.608	0.937	0.734
467925	0.745	0.574	0.54	1.091	0.729
467938	0.862	1.862	1.521	0.994	0.726
467885	0.918	0.915	0.269	1.045	0.722
452468	0.981	0.884	0.838	1.033	0.722
467982	0.956	1.002	0.668	1.031	0.716
511303	0.968	0.897	0.553	1.025	0.7
467887	0.933	0.765	1.424	0.928	0.694
467941	1.054	0.661	0.512	1.108	0.694
467926	0.927	0.967	0.643	1.023	0.693
452473	0.614	0.616	0.463	0.882	0.68
211607	0.87	0.985	1.663	1.05	0.666
467896	0.848	0.851	1.791	0.933	0.662
467919	0.738	0.808	0.72	1.166	0.66
467913	0.986	0.755	1.408	1.02	0.658
467886	0.742	0.76	1.265	0.958	0.643
467914	0.777	1.222	1.173	1.02	0.635
468024	0.8	0.86	1.158	1.002	0.624
467931	0.952	0.856	1.133	0.954	0.622
111111	0.868	0.811	0.454	1.042	0.615
468056	1.257	0.778	3.089	0.945	0.613
452474	0.862	0.796	0.604	0.952	0.594
247006	1.064	0.968	0.629	0.995	0.59
467955	0.862	0.679	0.837	1.106	0.59
467904	1.181	0.82	1.096	0.894	0.583
467901	0.852	0.575	1.145	0.899	0.577
468013	0.884	0.963	1.221	0.937	0.564
467939	0.968	0.88	0.746	1.067	0.563
468014	0.944	0.903	1.311	1.015	0.546
452501	0.81	0.864	0.883	1.004	0.536
502535	1.048	1.363	1.752	0.975	0.52
468049	1.061	0.944	1.295	1.111	0.506
467915	0.574	1.129	0.353	1.038	0.495
467908	1.067	0.829	3.05	0.939	0.487
386287	1.046	0.665	1.278	1.118	0.487
467989	1.025	0.632	0.678	1.023	0.481
467957	0.906	0.468	0.807	0.956	0.447
222222	0.757	0.637	0.655	0.956	0.437
452466	0.868	0.693	0.512	1.069	0.426
467921	0.931	0.553	0.925	0.943	0.409
467959	0.873	0.844	0.556	0.998	0.372
26590	0.764	0.643	0.963	0.914	0.357
467990	0.685	0.701	0.241	0.996	0.346
452467	0.935	1.034	1.014	1.145	0.313
467993	0.887	0.66	1.347	0.935	0.304
452481	0.757	1.023	0.283	1.087	0.241
467964	0.655	0.491	0.763	1.086	0.217
467917	0.754	0.771	0.341	0.912	0.172
452498	0.844	0.476	0.694	1.156	0.146
452497	0.48	0.34	0.565	1.162	0.132
452471	0.898	0.551	0.258	0.919	0.079
452469	0.615	0.746	0.531	1.049	0.075
452437	0.648	0.771	0.408	1.15	0
452492	0.644	1.12	1.826	1.032	0
452483	0.732	1.078	2.123	0.942	0
452465	0.639	0.525	2.929	1.01	0
452470	1.068	0.974	0.387	1.12	0
452490	0.918	1.157	1.871	0.905	0
208115	0.542	0.601	0.441	0.888	0
211054	0.583	0.973	0.297	0.921	0
212859	0.796	1.235	0.531	0.993	0
452441	0.634	0.578	0.377	0.915	0
452478	0.624	0.547	0.732	0.961	0
452489	0.61	0.674	0.621	1.027	0
452494	0.733	1.026	0.523	0.991	0
467927	0.851	0.494	0.193	0.909	0
